# Supplementary material for: Phylogeny of Chinese Allium Species in Section Daghestanica and Adaptive Evolution of Allium (Amaryllidaceae, Allioideae) Species Revealed by the Chloroplast Complete Genome
Source: Front Plant Sci. 2019 Apr 30;10:460. doi: 10.3389/fpls.2019.00460 (PMC6503222; doi:10.3389/fpls.2019.00460)
Supplement: Figure S1 — Analysis of simple sequence repeats (SSRs) in chloroplast genomes of Section Daghestanica species. Number of different SSR types detected in each species. [file Data_Sheet_1.zip]

Archive with 13 entries (13 files):
- Supplementary Figure S1.tif
- Supplementary Figure S2.tif
- Supplementary Figure S3.tif
- Supplementary Figure S4.tif
- Supplementary Table S1.doc
- Supplementary Table S2.doc
- Supplementary Table S3.DOC
- Supplementary Table S4.doc
- Supplementary Table S7.xls
- Supplementary Table S8.xls
- Supplementary Table S9.xls
- Table 5.doc
- Table 6.xls
