# Supplementary material for: Phylogeny of Chinese Allium Species in Section Daghestanica and Adaptive Evolution of Allium (Amaryllidaceae, Allioideae) Species Revealed by the Chloroplast Complete Genome
Source: Front Plant Sci. 2019 Apr 30;10:460. doi: 10.3389/fpls.2019.00460 (PMC6503222; doi:10.3389/fpls.2019.00460)
Supplement: Figure S1 — Analysis of simple sequence repeats (SSRs) in chloroplast genomes of Section Daghestanica species. Number of different SSR types detected in each species. [file Data_Sheet_1.zip › Supplementary Table S7.xls]

## Sheet: Sheet1
Table S7 Summary of Pairwise Ka/Ks ratios in Alliodeae and other families.
	Polianthes sp Pires	Manfreda virginica	Agave attenuata	Beschorneria septentriona	Chlorogalum pomeridianum	Schoenolirion croceum	Hosta ventricosa	Hosta minor	Anthericum ramosum	Anemarrhena asphodeloides	Barnardia japonica	Oziroe biflora	Milla biflora	Cordyline indivisa	Asparagus schoberioides	Polygonatum verticillatum	Polygonatum sibiricum	Polygonatum cyrtonema	Polygonatum stenophyllum	Maianthemum bicolor	Allium chrysanthum	Allium rude	Allium xichuanense	Allium chrysocephalum	Allium maowenense	Allium herderianum	Allium schoenoprasum	Allium fistulosum	Allium cepa	Allium platyspathum	Allium obliquum	Allium nutans	Allium sativum	Allium macleanii	Allium victorialis	Allium prattii	Agapanthus coddii	Aloe vera	Aloe maculata	Xanthorrhoea preissii	Iris sanguinea
Polianthes sp Pires	0
Manfreda virginica	1.08819	0
Agave attenuata	1.07701	0.823639	0
Beschorneria septentriona	0.980953	0.922009	0.952226	0
Chlorogalum pomeridianum	0.946185	0.958738	0.9479	0.957757	0
Schoenolirion croceum	0.899931	0.889561	0.89608	0.963945	1.03182	0
Hosta ventricosa	1.08369	1.04873	1.05618	1.12286	1.09713	1.06832	0
Hosta minor	1.0866	1.05269	1.05989	1.12466	1.09923	1.06205	0.998978	0
Anthericum ramosum	0.918083	0.91561	0.911874	0.92533	0.969217	0.927644	0.990694	1.01548	0
Anemarrhena asphodeloide	0.961203	0.958733	0.954583	0.970091	0.937474	0.9572	1.03813	1.05282	0.910815	0
Barnardia japonica	0.943338	0.944102	0.934227	0.942322	0.939606	0.933044	0.977483	0.99374	0.938694	0.980664	0
Oziroe biflora	0.975399	0.974124	0.961321	0.973349	0.986268	0.968678	1.01997	1.021	0.924858	0.991789	0.958298	0
Milla biflora	0.964321	0.961877	0.956556	0.970777	0.960036	0.968698	1.01678	1.03518	0.980114	0.957995	0.966847	1.01198	0
Cordyline indivisa	0.93637	0.94949	0.93331	0.96559	0.90954	0.94241	0.99409	1.0434	0.95702	0.93375	0.93046	0.91824	0.96297	0
Asparagus schoberioides	0.916078	0.917879	0.907576	0.920116	0.900741	0.909875	0.939389	0.961609	0.899892	0.939596	0.911851	0.928327	0.908978	1.08517	0
Polygonatum verticillatum	0.938417	0.942459	0.934485	0.960438	0.927327	0.942444	0.992104	1.01431	0.916428	0.94002	0.91692	0.951028	0.958858	1.06629	0.914267	0
Polygonatum sibiricum	0.93964	0.943697	0.935707	0.9617	0.928478	0.943619	0.993393	1.01561	0.917377	0.941324	0.917995	0.952156	0.959945	1.06777	0.91551	0.95478	0
Polygonatum cyrtonema	0.906816	0.910303	0.903896	0.932642	0.903085	0.904952	0.934457	0.952013	0.878372	0.904761	0.881324	0.906585	0.942259	1.00673	0.890941	0.806368	0.809717	0
Polygonatum stenophyllum	0.935225	0.943061	0.928812	0.950539	0.931123	0.938781	0.983084	1.00495	0.901145	0.938168	0.903067	0.932672	0.947016	1.05306	0.908343	0.949497	0.974927	0.780102	0
Maianthemum bicolor	0.909497	0.920526	0.905735	0.934529	0.899998	0.922031	0.951309	0.972123	0.898407	0.93655	0.892104	0.906881	0.93953	1.07273	0.908514	0.89894	0.904819	0.820226	0.962827	0
Allium chrysanthum	0.936843	0.928863	0.923254	0.927745	0.934858	0.930445	0.962399	0.969849	0.91623	0.922137	0.911358	0.911639	0.926306	0.967363	0.863062	0.923943	0.924652	0.898142	0.902084	0.914752	0
Allium rude	0.93908	0.931073	0.925446	0.929955	0.937035	0.932615	0.964731	0.97221	0.918172	0.924393	0.913416	0.913723	0.928345	0.969634	0.865002	0.926063	0.926774	0.900072	0.904135	0.916839	0.99161	0
Allium xichuanense	0.937284	0.929338	0.923749	0.928226	0.936544	0.92587	0.961145	0.96855	0.919086	0.933543	0.918836	0.9221	0.931734	0.974328	0.871684	0.932521	0.933235	0.905941	0.910753	0.923186	0.96642	0.98937	0
Allium chrysocephalum	0.93606	0.928104	0.922513	0.926991	0.931029	0.925436	0.959917	0.967326	0.915285	0.929006	0.916163	0.913716	0.930038	0.973687	0.866595	0.925677	0.926388	0.902099	0.904083	0.916442	0.95551	0.990164	0.98397	0
Allium maowenense	0.93466	0.931894	0.926248	0.929985	0.929987	0.924698	0.957597	0.964978	0.914923	0.93158	0.922827	0.933573	0.937054	0.987204	0.874661	0.932753	0.933464	0.909889	0.915257	0.920484	1.00865	1.01624	1.08399	1.04047	0
Allium herderianum	0.926811	0.923287	0.917728	0.923742	0.92368	0.922042	0.956198	0.963561	0.908112	0.927487	0.91831	0.92908	0.930041	0.978966	0.865893	0.932562	0.933272	0.906039	0.910906	0.926184	1.0164	1.0241	1.09134	1.04883	1.13334	0
Allium schoenoprasum	0.929376	0.92423	0.918637	0.921139	0.924201	0.921487	0.954557	0.958787	0.908377	0.924544	0.906702	0.909814	0.922045	0.96945	0.863774	0.929242	0.929963	0.900706	0.904747	0.915176	0.947075	0.90324	0.879883	0.881978	0.950247	0.922226	0
Allium fistulosum	0.937284	0.93198	0.92621	0.928171	0.930023	0.928561	0.962673	0.967894	0.912129	0.933876	0.924136	0.927514	0.934008	0.984062	0.866869	0.939857	0.940598	0.910756	0.915259	0.923232	0.96368	0.919693	0.952575	0.954582	0.92281	0.906152	0.966185	0
Allium cepa	0.94728	0.941943	0.937758	0.944601	0.935948	0.940636	0.973001	0.979118	0.917038	0.938412	0.922718	0.924375	0.933631	0.986847	0.869899	0.942437	0.943171	0.910855	0.91727	0.923981	0.970319	0.973968	0.900287	0.910356	0.970824	0.96341	1.01773	0.952131	0
Allium platyspathum	0.948608	0.940442	0.93552	0.937901	0.933195	0.928474	0.96696	0.974516	0.921398	0.946257	0.920063	0.929861	0.941093	0.983007	0.867766	0.941786	0.942507	0.911188	0.919847	0.925914	0.888554	0.902137	0.931833	0.915516	0.957486	0.946283	1.02676	1.01222	1.09285	0
Allium obliquum	0.961468	0.956146	0.950329	0.956956	0.945509	0.946948	0.976663	0.984282	0.922454	0.957311	0.930094	0.932385	0.955175	0.998526	0.88223	0.947894	0.948618	0.917749	0.925704	0.932023	1.08668	1.02086	0.957455	0.946152	1.02872	1.04485	1.08964	1.00342	0.996884	1.02874	0
Allium nutans	0.950924	0.945557	0.939731	0.942069	0.94361	0.935278	0.965691	0.973347	0.919979	0.93704	0.914585	0.923321	0.947139	0.981541	0.860273	0.94453	0.945264	0.914595	0.920808	0.931331	0.912165	0.903098	0.930114	0.916912	0.978162	0.962445	0.970692	1.00154	1.07733	1.0052	1.06937	0
Allium sativum	0.971713	0.968118	0.963863	0.97187	0.972041	0.971353	0.9916	1.00064	0.952051	0.954607	0.953142	0.962529	0.991255	1.01988	0.898238	0.952568	0.953264	0.93958	0.93454	0.930317	0.990222	0.993099	1.01396	0.989374	1.03221	1.00199	1.05869	1.08469	1.12929	1.01504	1.08647	1.09693	0
Allium macleanii	0.956599	0.954796	0.949627	0.957811	0.95136	0.937826	0.984577	0.994537	0.928826	0.951198	0.931989	0.938192	0.957539	1.00545	0.869741	0.962227	0.963004	0.934135	0.945645	0.941117	0.999745	1.00194	1.00843	1.00941	1.04367	1.03151	1.05452	1.05999	1.08271	1.08698	1.08047	1.0597	1.09982	0
Allium victorialis	0.921565	0.917989	0.91317	0.917045	0.913087	0.902196	0.945101	0.954746	0.897072	0.902838	0.89115	0.899614	0.912553	0.949091	0.834697	0.905409	0.906171	0.887132	0.886091	0.890566	0.974953	0.977293	0.979123	0.980138	1.01508	1.00733	0.983177	1.00622	1.04352	0.992896	1.02657	1.03687	1.05625	1.00779	0
Allium prattii	0.934433	0.930866	0.925979	0.928962	0.917815	0.910055	0.955314	0.96503	0.900569	0.914634	0.903726	0.910341	0.930576	0.959094	0.851483	0.912775	0.913533	0.896939	0.893709	0.898064	1.03775	1.04042	1.04231	1.049	1.08607	1.07334	1.0408	1.06192	1.09273	1.02883	1.08547	1.08236	1.08376	1.02921	1.03912	0
Agapanthus coddii	0.96967	0.963417	0.960947	0.97106	0.954562	0.942452	1.00492	1.02783	0.948156	0.974774	0.941831	0.95444	0.974687	1.03337	0.896761	0.925979	0.927152	0.91353	0.908518	0.904574	0.882537	0.884693	0.892354	0.891439	0.903078	0.899836	0.888327	0.902261	0.905544	0.907715	0.914443	0.91258	0.933022	0.905548	0.85994	0.871269	0
Aloe vera	1.00635	1.00031	0.997763	1.01016	0.987602	0.98905	1.02978	1.03776	0.940494	0.992479	0.981439	1.00043	0.986222	1.04431	0.904905	0.948442	0.947471	0.929578	0.938807	0.932602	0.890981	0.892792	0.897812	0.894576	0.899809	0.892151	0.902036	0.910097	0.908454	0.900158	0.927741	0.913994	0.957359	0.917349	0.887181	0.900577	0.964934	0
Aloe maculata	0.999531	0.993478	0.994658	1.00958	0.992643	0.994408	1.03648	1.04463	0.95359	0.987855	0.987811	0.994454	0.963216	1.04657	0.912994	0.948865	0.947883	0.937857	0.942423	0.935348	0.892782	0.894607	0.899661	0.896407	0.906061	0.896038	0.904297	0.91731	0.914839	0.908362	0.934586	0.918228	0.964314	0.922087	0.892277	0.907467	0.970445	0.705012	0
Xanthorrhoea preissii	1.00095	1.00474	0.998875	1.01061	0.989882	1.0028	1.03284	1.05077	0.980281	1.03195	0.983539	0.958862	0.995582	1.06628	0.949028	0.959173	0.953883	0.928644	0.953952	0.941345	0.908726	0.910897	0.915548	0.909071	0.921868	0.922667	0.91501	0.928826	0.928577	0.922344	0.941905	0.935107	0.976118	0.953443	0.899483	0.906348	0.928344	1.01565	1.02976	0
Iris sanguinea	1.02158	1.03277	1.0327	1.0418	1.01302	1.00494	1.05524	1.06003	0.988194	0.990599	0.979094	1.01585	1.00082	1.03661	0.983079	0.962975	0.963668	0.958987	0.948411	0.953447	0.921656	0.923299	0.925283	0.919598	0.924637	0.921186	0.931242	0.936681	0.94722	0.944099	0.943254	0.937206	0.957299	0.939367	0.920592	0.92669	0.982289	0.93581	0.939519	0.991328	0
