# Supplementary material for: Phylogeny of Chinese Allium Species in Section Daghestanica and Adaptive Evolution of Allium (Amaryllidaceae, Allioideae) Species Revealed by the Chloroplast Complete Genome
Source: Front Plant Sci. 2019 Apr 30;10:460. doi: 10.3389/fpls.2019.00460 (PMC6503222; doi:10.3389/fpls.2019.00460)
Supplement: Figure S1 — Analysis of simple sequence repeats (SSRs) in chloroplast genomes of Section Daghestanica species. Number of different SSR types detected in each species. [file Data_Sheet_1.zip › Supplementary Table S8.xls]

## Sheet: Sheet1
Table S8 Statistics of simple sequence repeats in each species of Section Daghestanica.
Allium chrysanthum					Allium rude					Allium xichuanense					Allium chrysocephalum					Allium herderianum					Allium maowenese
Repeat No.	Repeat	Start	End	Location	Repeat No.	Repeat	Start	End	Location	Repeat No.	Repeat	Start	End	Location	Repeat No.	Repeat	Start	End	Location	Repeat No.	Repeat	Start	End	Location	Repeat No.	Repeat	Start	End	Location
3	(AT)6	1296	1307	LSC	3	(AT)6	1296	1307	LSC	3	(AT)6	1296	1307	LSC	3	(AT)6	1296	1307	LSC	3	(AT)6	1296	1307	LSC	3	(AT)6	1296	1307	LSC
24	(AT)6	6064	6074	LSC	25	(AT)6	6065	6075	LSC	23	(AT)6	6073	6083	LSC	24	(AT)6	6098	6108	LSC	40	(AT)6	13620	13631	LSC	35	(AT)6	13632	13643	LSC
45	(AT)6	13613	13624	LSC	47	(AT)6	13629	13640	LSC	45	(AT)6	13605	13616	LSC	44	(AT)6	13655	13666	LSC	47	(AT)5	16571	16580	LSC	42	(AT)5	16586	16595	LSC
49	(AT)5	16560	16569	LSC	51	(AT)5	16576	16585	LSC	50	(AT)5	16552	16561	LSC	49	(AT)5	16604	16613	LSC	51	(AT)5	19179	19188	LSC	46	(AT)5	19194	19203	LSC
53	(AT)5	19174	19183	LSC	55	(AT)5	19190	19199	LSC	54	(AT)5	19166	19175	LSC	53	(AT)5	19218	19227	LSC	61	(AT)5	26309	26318	LSC	56	(AT)5	26317	26326	LSC
62	(AT)5	26303	26312	LSC	65	(AT)5	26320	26329	LSC	63	(AT)5	26289	26298	LSC	63	(AT)5	26348	26357	LSC	87	(AT)14	32291	32316	LSC	77	(AT)13	32286	32309	LSC
86	(AT)13	32177	32200	LSC	90	(AT)13	32268	32291	LSC	86	(AT)7	31463	31476	LSC	85	(AT)13	32303	32326	LSC	98	(AT)11	36213	36232	LSC	88	(AT)11	36208	36227	LSC
96	(AT)11	36120	36139	LSC	97	(AT)11	36134	36153	LSC	89	(AT)13	32191	32214	LSC	96	(AT)11	36217	36236	LSC	120	(AT)5	46702	46713	LSC	110	(AT)5	46706	46717	LSC
118	(AT)6	46633	46643	LSC	119	(AT)6	46646	46656	LSC	98	(AT)11	36116	36135	LSC	118	(AT)6	46707	46717	LSC	122	(AT)6	47084	47095	LSC	128	(AT)6	56630	56640	LSC
119	(AT)6	46646	46657	LSC	120	(AT)6	46659	46670	LSC	119	(AT)6	46648	46658	LSC	119	(AT)6	46720	46731	LSC	138	(AT)6	56614	56624	LSC	129	(AT)7	58299	58311	LSC
141	(AT)6	56587	56597	LSC	142	(AT)6	56599	56609	LSC	120	(AT)6	46661	46672	LSC	141	(AT)6	56619	56629	LSC	142	(AT)5	59820	59831	LSC	134	(AT)5	59840	59851	LSC
144	(AT)5	59802	59813	LSC	145	(AT)5	59819	59830	LSC	141	(AT)6	56581	56591	LSC	145	(AT)5	59855	59866	LSC	165	(AT)5	65806	65815	LSC	157	(AT)5	65792	65801	LSC
164	(AT)5	65746	65755	LSC	165	(AT)5	65761	65770	LSC	145	(AT)5	59817	59828	LSC	165	(AT)5	65793	65802	LSC	174	(AT)8	68495	68510	LSC	5	(AATT)3	1601	1612	LSC
5	(AATT)3	1601	1612	LSC	5	(AATT)3	1601	1612	LSC	167	(AT)5	65772	65781	LSC	4	(TCTT)3	1439	1450	LSC	5	(AATT)3	1601	1612	LSC	62	(AATT)3	27704	27714	LSC
28	(AATT)3	8150	8160	LSC	71	(AATT)3	27710	27720	LSC	5	(AATT)3	1601	1612	LSC	74	(TCTT)3	29538	29548	LSC	27	(AATT)3	8193	8203	LSC	85	(AATT)3	35695	35706	LSC
68	(AATT)3	27692	27702	LSC	95	(AATT)3	35621	35632	LSC	71	(AATT)3	27680	27690	LSC	5	(AATT)3	1599	1610	LSC	68	(AATT)3	27694	27704	LSC	9	(A)12	3337	3348	LSC
94	(AATT)3	35607	35618	LSC	9	(A)12	3341	3352	LSC	96	(AATT)3	35603	35614	LSC	29	(AATT)3	8175	8185	LSC	95	(AATT)3	35685	35696	LSC	14	(A)12	4416	4427	LSC
9	(T)15	3569	3583	LSC	18	(A)10	4401	4410	LSC	9	(T)13	3569	3581	LSC	65	(AATT)3	27280	27290	LSC	9	(A)12	3341	3352	LSC	16	(A)11	4968	4978	LSC
10	(T)17	3702	3718	LSC	31	(A)18	8440	8457	LSC	10	(T)18	3700	3717	LSC	68	(AATT)3	27736	27746	LSC	14	(A)10	4423	4432	LSC	25	(A)15	8489	8503	LSC
14	(T)11	4204	4214	LSC	32	(A)11	8979	8989	LSC	14	(T)18	4212	4229	LSC	94	(AATT)3	35704	35715	LSC	16	(A)14	4974	4987	LSC	26	(A)14	9011	9024	LSC
32	(T)10	9568	9577	LSC	34	(A)13	9596	9608	LSC	27	(T)10	8159	8168	LSC	9	(A)12	3340	3351	LSC	24	(A)12	7703	7714	LSC	33	(A)11	13587	13597	LSC
50	(T)11	17695	17705	LSC	39	(A)14	12555	12568	LSC	32	(T)10	9560	9569	LSC	20	(A)14	4973	4986	LSC	30	(A)12	8487	8498	LSC	37	(A)12	14740	14751	LSC
52	(T)13	17801	17813	LSC	44	(A)11	13494	13504	LSC	51	(T)11	17687	17697	LSC	31	(A)15	8463	8477	LSC	32	(A)17	9629	9645	LSC	59	(A)11	27031	27041	LSC
57	(T)11	21927	21937	LSC	45	(A)10	13585	13594	LSC	53	(T)13	17793	17805	LSC	34	(A)17	9636	9652	LSC	38	(A)11	13575	13585	LSC	60	(A)15	27309	27323	LSC
59	(T)11	22266	22276	LSC	68	(A)13	27037	27049	LSC	57	(T)10	21829	21838	LSC	42	(A)11	13521	13531	LSC	42	(A)10	14723	14732	LSC	63	(A)15	28117	28131	LSC
74	(T)11	29490	29500	LSC	69	(A)13	27317	27329	LSC	58	(T)11	21920	21930	LSC	66	(A)14	27348	27361	LSC	63	(A)13	26717	26729	LSC	79	(A)11	32642	32652	LSC
82	(T)15	31324	31338	LSC	72	(A)13	28123	28135	LSC	60	(T)11	22259	22269	LSC	69	(A)13	28156	28168	LSC	65	(A)11	27021	27031	LSC	89	(A)14	36379	36392	LSC
89	(T)10	32558	32567	LSC	73	(A)10	28783	28792	LSC	77	(T)12	29473	29484	LSC	70	(A)10	28816	28825	LSC	66	(A)14	27300	27313	LSC	90	(A)12	36582	36593	LSC
103	(T)12	41761	41772	LSC	79	(A)12	30340	30351	LSC	85	(T)13	31306	31318	LSC	84	(A)10	32042	32051	LSC	69	(A)15	28107	28121	LSC	98	(A)12	42922	42933	LSC
128	(T)11	50708	50718	LSC	81	(A)13	30842	30854	LSC	91	(T)10	32554	32563	LSC	88	(A)13	32646	32658	LSC	70	(A)10	28778	28787	LSC	102	(A)11	45146	45156	LSC
130	(T)14	51829	51842	LSC	89	(A)13	32007	32019	LSC	104	(T)15	41758	41772	LSC	97	(A)10	36387	36396	LSC	78	(A)12	30877	30888	LSC	116	(A)13	50780	50792	LSC
135	(T)13	54177	54189	LSC	98	(A)10	36304	36313	LSC	129	(T)11	50721	50731	LSC	112	(A)10	45143	45152	LSC	86	(A)14	32029	32042	LSC	130	(A)12	58473	58484	LSC
136	(T)14	54284	54297	LSC	113	(A)11	45084	45094	LSC	132	(T)17	51820	51836	LSC	122	(A)10	47055	47064	LSC	99	(A)13	36384	36396	LSC	167	(A)12	69033	69044	LSC
174	(T)14	69135	69148	LSC	124	(A)15	47153	47167	LSC	133	(T)11	51842	51852	LSC	142	(A)13	58462	58474	LSC	110	(A)11	45135	45145	LSC	168	(A)12	69113	69124	LSC
176	(T)12	69404	69415	LSC	159	(A)14	63822	63835	LSC	137	(T)13	54180	54192	LSC	159	(A)14	63859	63872	LSC	139	(A)11	58457	58467	LSC	175	(A)11	73434	73444	LSC
177	(T)10	69840	69849	LSC	175	(A)12	69077	69088	LSC	138	(T)12	54287	54298	LSC	174	(A)12	69109	69120	LSC	155	(A)14	63849	63862	LSC	177	(A)12	73654	73665	LSC
179	(T)10	70138	70147	LSC	180	(A)20	69943	69962	LSC	144	(T)14	59118	59131	LSC	178	(A)16	69959	69974	LSC	172	(A)14	67839	67852	LSC	186	(A)11	80753	80763	LSC
191	(T)16	78338	78353	LSC	185	(A)11	73414	73424	LSC	163	(T)10	64442	64451	LSC	188	(A)13	76559	76571	LSC	176	(A)10	69047	69056	LSC	191	(A)11	81416	81426	LSC
192	(T)10	78630	78639	LSC	187	(A)12	73637	73648	LSC	178	(T)16	69166	69181	LSC	196	(A)11	80737	80747	LSC	177	(A)12	69125	69136	LSC	10	(T)16	3694	3709	LSC
194	(T)11	80528	80538	LSC	191	(A)15	76552	76566	LSC	180	(T)10	69437	69446	LSC	10	(T)16	3699	3714	LSC	193	(A)11	80746	80756	LSC	23	(T)12	8025	8036	LSC
198	(T)17	81083	81099	LSC	198	(A)14	80740	80753	LSC	181	(T)11	69871	69881	LSC	15	(T)14	4220	4233	LSC	200	(A)14	81411	81424	LSC	27	(T)10	9598	9607	LSC
200	(T)15	81230	81244	LSC	10	(T)15	3570	3584	LSC	192	(T)13	77651	77663	LSC	32	(T)13	9577	9589	LSC	10	(T)12	3697	3708	LSC	39	(T)13	15668	15680	LSC
202	(T)13	81387	81399	LSC	11	(T)17	3703	3719	LSC	193	(T)17	78369	78385	LSC	33	(T)10	9607	9616	LSC	26	(T)10	8016	8025	LSC	40	(T)14	15751	15764	LSC
12	(TTA)5	3834	3847	LSC	15	(T)11	4205	4215	LSC	194	(T)10	78662	78671	LSC	47	(T)11	15691	15701	LSC	31	(T)10	9590	9599	LSC	43	(T)11	17721	17731	LSC
26	(TTA)5	7372	7386	LSC	29	(T)10	8160	8169	LSC	196	(T)14	80578	80591	LSC	50	(T)11	17739	17749	LSC	44	(T)11	15654	15664	LSC	45	(T)13	17827	17839	LSC
55	(TTA)4	20453	20464	LSC	33	(T)10	9567	9576	LSC	200	(T)15	81137	81151	LSC	52	(T)13	17845	17857	LSC	45	(T)15	15735	15749	LSC	50	(T)10	21857	21866	LSC
205	(TTA)4	82222	82232	LSC	52	(T)11	17711	17721	LSC	202	(T)16	81282	81297	LSC	57	(T)10	21881	21890	LSC	48	(T)11	17706	17716	LSC	51	(T)11	21948	21958	LSC
13	(AAAG)3	4080	4090	LSC	54	(T)13	17817	17829	LSC	12	(TTA)5	3842	3855	LSC	58	(T)11	21972	21982	LSC	50	(T)13	17812	17824	LSC	53	(T)11	22287	22297	LSC
23	(AAAG)3	5840	5850	LSC	59	(T)10	21853	21862	LSC	25	(TTA)5	7373	7387	LSC	60	(T)11	22311	22321	LSC	55	(T)14	21842	21855	LSC	67	(T)13	29516	29528	LSC
17	(A)10	4400	4409	LSC	60	(T)11	21944	21954	LSC	56	(TTA)4	20445	20456	LSC	80	(T)13	31358	31370	LSC	56	(T)12	21937	21948	LSC	80	(T)12	32659	32670	LSC
30	(A)18	8441	8458	LSC	62	(T)11	22283	22293	LSC	207	(TTA)4	82275	82285	LSC	89	(T)10	32665	32674	LSC	58	(T)12	22271	22282	LSC	96	(T)10	41858	41867	LSC
31	(A)11	8980	8990	LSC	77	(T)10	29507	29516	LSC	13	(AAAG)3	4088	4098	LSC	103	(T)16	41866	41881	LSC	74	(T)13	29514	29526	LSC	115	(T)11	50758	50768	LSC
33	(A)13	9597	9609	LSC	85	(T)17	31338	31354	LSC	22	(AAAG)3	5849	5859	LSC	127	(T)11	50770	50780	LSC	81	(T)13	31341	31353	LSC	123	(T)16	54201	54216	LSC
38	(A)13	12556	12568	LSC	91	(T)10	32569	32578	LSC	17	(A)10	4415	4424	LSC	129	(T)16	51864	51879	LSC	89	(T)10	32650	32659	LSC	124	(T)10	54311	54320	LSC
43	(A)11	13479	13489	LSC	104	(T)12	41775	41786	LSC	19	(A)14	4948	4961	LSC	130	(T)16	51883	51898	LSC	114	(T)21	46108	46128	LSC	133	(T)13	59146	59158	LSC
65	(A)11	27020	27030	LSC	129	(T)11	50719	50729	LSC	30	(A)12	8439	8450	LSC	135	(T)13	54218	54230	LSC	126	(T)11	50766	50776	LSC	149	(T)12	64469	64480	LSC
66	(A)14	27298	27311	LSC	131	(T)15	51840	51854	LSC	31	(A)11	8830	8840	LSC	136	(T)12	54325	54336	LSC	129	(T)10	51890	51899	LSC	150	(T)11	64526	64536	LSC
69	(A)14	28105	28118	LSC	136	(T)13	54189	54201	LSC	33	(A)15	9589	9603	LSC	175	(T)10	69180	69189	LSC	133	(T)13	54221	54233	LSC	154	(T)10	65265	65274	LSC
70	(A)10	28766	28775	LSC	137	(T)14	54296	54309	LSC	42	(A)10	13470	13479	LSC	177	(T)11	69445	69455	LSC	134	(T)12	54328	54339	LSC	162	(T)10	67103	67112	LSC
76	(A)13	30324	30336	LSC	170	(T)10	67071	67080	LSC	43	(A)11	13560	13570	LSC	179	(T)11	70171	70181	LSC	141	(T)13	59126	59138	LSC	169	(T)15	69187	69201	LSC
78	(A)14	30827	30840	LSC	176	(T)15	69151	69165	LSC	65	(A)13	26697	26709	LSC	187	(T)17	76542	76558	LSC	158	(T)12	64480	64491	LSC	171	(T)11	70174	70184	LSC
85	(A)14	31938	31951	LSC	178	(T)12	69421	69432	LSC	68	(A)11	27008	27018	LSC	190	(T)10	77669	77678	LSC	159	(T)11	64534	64544	LSC	183	(T)17	78397	78413	LSC
97	(A)10	36290	36299	LSC	179	(T)12	69857	69868	LSC	69	(A)13	27287	27299	LSC	191	(T)14	78384	78397	LSC	162	(T)11	65273	65283	LSC	184	(T)10	78694	78703	LSC
112	(A)10	45070	45079	LSC	181	(T)11	70159	70169	LSC	72	(A)13	28088	28100	LSC	192	(T)10	78673	78682	LSC	170	(T)12	67117	67128	LSC	185	(T)14	80604	80617	LSC
122	(A)10	47000	47009	LSC	193	(T)14	77664	77677	LSC	73	(A)11	28748	28758	LSC	195	(T)11	80591	80601	LSC	178	(T)13	69199	69211	LSC	192	(T)13	81472	81484	LSC
123	(A)16	47141	47156	LSC	194	(T)17	78383	78399	LSC	79	(A)10	30127	30136	LSC	199	(T)13	81148	81160	LSC	180	(T)14	69462	69475	LSC	12	(TAT)4	3848	3858	LSC
158	(A)15	63805	63819	LSC	195	(T)10	78676	78685	LSC	81	(A)13	30810	30822	LSC	202	(T)13	81435	81447	LSC	181	(T)12	70186	70197	LSC	108	(TAT)4	46605	46616	LSC
173	(A)12	69061	69072	LSC	197	(T)15	80595	80609	LSC	88	(A)14	31929	31942	LSC	12	(ATA)4	3808	3818	LSC	190	(T)15	78400	78414	LSC	182	(TAT)4	77620	77630	LSC
178	(A)18	69924	69941	LSC	201	(T)18	81154	81171	LSC	113	(A)10	45083	45092	LSC	132	(ATA)4	53802	53812	LSC	191	(T)10	78692	78701	LSC	15	(ATTT)4	4567	4582	LSC
183	(A)10	73392	73401	LSC	203	(T)15	81302	81316	LSC	124	(A)15	47155	47169	LSC	13	(TTA)5	3849	3862	LSC	198	(T)13	81296	81308	LSC	29	(ATTT)3	11985	11995	LSC
185	(A)12	73614	73625	LSC	205	(T)13	81459	81471	LSC	130	(A)10	50743	50752	LSC	26	(TTA)5	7405	7419	LSC	202	(T)14	81473	81486	LSC	30	(ATTT)3	12511	12522	LSC
189	(A)15	76513	76527	LSC	13	(TTA)5	3835	3848	LSC	159	(A)14	63831	63844	LSC	55	(TTA)4	20497	20508	LSC	15	(ATTT)4	4572	4587	LSC	47	(ATTT)3	20116	20127	LSC
195	(A)14	80669	80682	LSC	27	(TTA)5	7373	7387	LSC	176	(A)13	68894	68906	LSC	83	(TTA)5	31906	31921	LSC	34	(ATTT)3	11979	11989	LSC	52	(ATTT)3	21982	21992	LSC
18	(ATTT)3	4546	4556	LSC	57	(TTA)4	20469	20480	LSC	177	(A)15	69089	69103	LSC	205	(TTA)4	82270	82280	LSC	35	(ATTT)3	12505	12516	LSC	61	(ATTT)3	27513	27523	LSC
35	(ATTT)3	11964	11974	LSC	208	(TTA)4	82294	82304	LSC	182	(A)17	69955	69971	LSC	14	(AAAG)3	4094	4104	LSC	52	(ATTT)3	20101	20112	LSC	127	(ATTT)4	56455	56469	LSC
36	(ATTT)3	12491	12502	LSC	14	(AAAG)3	4081	4091	LSC	190	(A)13	76541	76553	LSC	23	(AAAG)3	5874	5884	LSC	57	(ATTT)3	21972	21982	LSC	136	(ATTT)3	60788	60798	LSC
54	(ATTT)3	20096	20107	LSC	24	(AAAG)3	5841	5851	LSC	197	(A)15	80722	80736	LSC	18	(AAAAT)3	4429	4443	LSC	67	(ATTT)3	27503	27513	LSC	142	(ATTT)4	62457	62473	LSC
58	(ATTT)3	21961	21971	LSC	19	(ATTT)3	4547	4557	LSC	204	(A)11	81420	81430	LSC	28	(AAAAT)3	8139	8153	LSC	137	(ATTT)4	56473	56487	LSC	187	(ATTT)3	80971	80981	LSC
67	(ATTT)3	27501	27511	LSC	36	(ATTT)3	11963	11973	LSC	18	(ATTT)3	4561	4571	LSC	25	(TAA)4	6625	6636	LSC	150	(ATTT)4	62436	62452	LSC	21	(TTA)5	7433	7447	LSC
139	(ATTT)4	56446	56460	LSC	37	(ATTT)3	12490	12501	LSC	35	(ATTT)3	11958	11968	LSC	41	(TAA)5	13182	13195	LSC	194	(ATTT)3	80964	80974	LSC	48	(TTA)4	20473	20484	LSC
147	(ATTT)3	60749	60759	LSC	56	(ATTT)3	20112	20123	LSC	37	(ATTT)3	12485	12496	LSC	162	(TAA)4	64746	64757	LSC	18	(TTATT)3	5334	5347	LSC	76	(TTA)4	31890	31902	LSC
153	(ATTT)4	62422	62438	LSC	61	(ATTT)3	21978	21988	LSC	55	(ATTT)3	20088	20099	LSC	27	(GA)6	7727	7738	LSC	163	(TTATT)4	65335	65355	LSC	194	(TTA)4	82250	82260	LSC
196	(ATTT)3	80899	80909	LSC	70	(ATTT)3	27519	27529	LSC	59	(ATTT)3	21954	21964	LSC	78	(GA)5	31182	31191	LSC	23	(TTA)5	7423	7437	LSC	22	(GA)6	7755	7766	LSC
20	(TTATT)3	5292	5305	LSC	140	(ATTT)4	56458	56472	LSC	70	(ATTT)3	27489	27499	LSC	92	(GA)6	35381	35392	LSC	28	(TTA)5	8213	8226	LSC	72	(GA)5	31167	31176	LSC
162	(TTATT)4	65269	65289	LSC	148	(ATTT)3	60766	60776	LSC	148	(ATTT)3	60764	60774	LSC	30	(TTAA)3	8279	8290	LSC	53	(TTA)4	20458	20469	LSC	83	(GA)6	35370	35381	LSC
25	(TAA)4	6592	6603	LSC	154	(ATTT)4	62439	62455	LSC	154	(ATTT)4	62437	62453	LSC	133	(TTAA)4	53886	53901	LSC	85	(TTA)4	31893	31905	LSC	28	(GAAA)3	9662	9673	LSC
42	(TAA)5	13155	13168	LSC	199	(ATTT)3	80970	80980	LSC	198	(ATTT)3	80953	80963	LSC	35	(GAAA)3	9667	9678	LSC	204	(TTA)4	82240	82250	LSC	78	(GAAA)3	32484	32494	LSC
161	(TAA)4	64697	64708	LSC	21	(TTATT)3	5293	5306	LSC	21	(TAAT)3	5391	5402	LSC	87	(GAAA)3	32479	32489	LSC	25	(GA)6	7746	7757	LSC	81	(GAAA)3	34257	34268	LSC
27	(GA)6	7694	7705	LSC	163	(TTATT)4	65284	65304	LSC	28	(TAAT)3	8183	8193	LSC	90	(GAAA)3	34261	34272	LSC	80	(GA)5	31166	31175	LSC	160	(GAAA)3	66474	66485	LSC
80	(GA)5	31148	31157	LSC	26	(TAA)4	6593	6604	LSC	24	(TAA)4	6602	6613	LSC	168	(GAAA)3	66474	66485	LSC	92	(GA)6	35359	35370	LSC	31	(TATT)3	12561	12573	LSC
92	(GA)6	35282	35293	LSC	43	(TAA)5	13155	13168	LSC	41	(TAA)5	13146	13159	LSC	36	(ATTT)3	11990	12000	LSC	115	(GA)6	46177	46187	LSC	58	(TATT)3	27019	27029	LSC
34	(GAAA)3	9641	9652	LSC	162	(TAA)4	64713	64724	LSC	164	(TAA)4	64724	64735	LSC	38	(ATTT)3	12517	12528	LSC	33	(GAAA)3	9656	9667	LSC	193	(TATT)3	82086	82097	LSC
87	(GAAA)3	32368	32378	LSC	28	(GA)6	7695	7706	LSC	26	(GA)6	7695	7706	LSC	54	(ATTT)3	20140	20151	LSC	88	(GAAA)3	32477	32487	LSC	32	(TAA)4	13173	13183	LSC
90	(GAAA)3	34154	34165	LSC	83	(GA)5	31162	31171	LSC	83	(GA)5	31130	31139	LSC	59	(ATTT)3	22006	22016	LSC	90	(GAAA)3	34246	34257	LSC	152	(TAA)4	64753	64764	LSC
167	(GAAA)3	66427	66438	LSC	35	(GAAA)3	9640	9651	LSC	94	(GA)6	35278	35289	LSC	67	(ATTT)3	27551	27561	LSC	168	(GAAA)3	66488	66499	LSC	34	(TA)5	13599	13608	LSC
37	(TATT)3	12541	12553	LSC	92	(GAAA)3	34165	34176	LSC	34	(GAAA)3	9635	9646	LSC	139	(ATTT)4	56478	56492	LSC	36	(TATT)3	12555	12567	LSC	57	(TA)6	26553	26564	LSC
64	(TATT)3	27008	27018	LSC	168	(GAAA)3	66442	66453	LSC	90	(GAAA)3	32381	32391	LSC	148	(ATTT)3	60802	60812	LSC	64	(TATT)3	27009	27019	LSC	64	(TA)6	29222	29232	LSC
204	(TATT)3	82058	82069	LSC	38	(TATT)3	12540	12552	LSC	92	(GAAA)3	34150	34161	LSC	154	(ATTT)4	62465	62481	LSC	144	(TATT)3	60767	60777	LSC	84	(TA)14	35569	35594	LSC
39	(TA)5	12571	12580	LSC	67	(TATT)3	27025	27035	LSC	170	(GAAA)3	66453	66464	LSC	197	(ATTT)3	80964	80974	LSC	203	(TATT)3	82076	82087	LSC	104	(TA)11	46030	46051	LSC
44	(TA)5	13580	13589	LSC	207	(TATT)3	82130	82141	LSC	38	(TATT)3	12535	12547	LSC	39	(TATT)3	12567	12579	LSC	37	(TAA)4	13161	13171	LSC	105	(TA)5	46083	46094	LSC
63	(TA)6	26539	26550	LSC	40	(TA)5	12571	12580	LSC	66	(TATT)3	26710	26722	LSC	204	(TATT)3	82106	82117	LSC	161	(TAA)4	64761	64772	LSC	107	(TA)7	46371	46386	LSC
71	(TA)6	29201	29211	LSC	46	(TA)5	13596	13605	LSC	67	(TATT)3	26996	27006	LSC	43	(TA)5	13622	13631	LSC	39	(TA)5	13587	13596	LSC	121	(TA)5	54157	54166	LSC
81	(TA)5	31218	31228	LSC	66	(TA)6	26556	26567	LSC	206	(TATT)3	82111	82122	LSC	64	(TA)6	26584	26595	LSC	62	(TA)6	26545	26556	LSC	137	(TA)5	61483	61492	LSC
93	(TA)14	35481	35506	LSC	74	(TA)6	29218	29228	LSC	44	(TA)5	13572	13581	LSC	71	(TA)6	29251	29261	LSC	71	(TA)6	29220	29230	LSC	145	(TA)6	62749	62759	LSC
114	(TA)13	45954	45979	LSC	84	(TA)5	31232	31242	LSC	47	(TA)6	13849	13862	LSC	79	(TA)5	31252	31262	LSC	93	(TA)14	35558	35583	LSC	159	(TA)7	66187	66200	LSC
115	(TA)5	46011	46022	LSC	94	(TA)14	35495	35520	LSC	64	(TA)6	26525	26536	LSC	93	(TA)14	35578	35603	LSC	112	(TA)8	46022	46037	LSC	163	(TA)5	67236	67247	LSC
116	(TA)12	46298	46320	LSC	115	(TA)12	45969	45992	LSC	74	(TA)6	29184	29194	LSC	114	(TA)13	46027	46052	LSC	113	(TA)5	46069	46080	LSC	36	(CATA)3	13842	13853	LSC
148	(TA)5	61444	61453	LSC	116	(TA)5	46024	46035	LSC	84	(TA)5	31200	31210	LSC	115	(TA)5	46085	46096	LSC	116	(TA)7	46369	46384	LSC	73	(CATA)3	31498	31509	LSC
156	(TA)6	62713	62723	LSC	117	(TA)12	46311	46333	LSC	95	(TA)14	35477	35502	LSC	116	(TA)12	46372	46394	LSC	132	(TA)5	54177	54186	LSC	113	(CATA)3	48116	48128	LSC
166	(TA)7	66141	66154	LSC	149	(TA)5	61461	61470	LSC	115	(TA)12	45967	45990	LSC	149	(TA)5	61497	61506	LSC	145	(TA)5	61463	61472	LSC	44	(TC)5	17775	17784	LSC
169	(TA)5	67184	67195	LSC	157	(TA)6	62730	62740	LSC	116	(TA)5	46022	46033	LSC	157	(TA)6	62756	62766	LSC	153	(TA)6	62728	62738	LSC	86	(TC)6	35980	35990	LSC
46	(CATA)3	13811	13822	LSC	167	(TA)7	66156	66169	LSC	117	(TA)12	46309	46331	LSC	167	(TA)7	66188	66201	LSC	167	(TA)7	66201	66214	LSC	49	(TCT)4	21466	21476	LSC
83	(CATA)3	31486	31497	LSC	171	(TA)5	67200	67211	LSC	149	(TA)5	61459	61468	LSC	170	(TA)5	67231	67242	LSC	171	(TA)5	67247	67258	LSC	170	(TCT)5	69441	69455	LSC
125	(CATA)3	48062	48074	LSC	48	(CATA)3	13827	13838	LSC	157	(TA)6	62728	62738	LSC	45	(CATA)3	13858	13869	LSC	41	(CATA)3	13825	13836	LSC	71	(TTTC)3	30902	30913	LSC
51	(TC)5	17749	17758	LSC	86	(CATA)3	31498	31509	LSC	169	(TA)7	66167	66180	LSC	81	(CATA)3	31523	31534	LSC	124	(CATA)3	48124	48136	LSC	97	(TTTC)3	41876	41887	LSC
95	(TC)6	35892	35902	LSC	126	(CATA)3	48073	48085	LSC	172	(TA)5	67210	67221	LSC	124	(CATA)3	48120	48132	LSC	49	(TC)5	17760	17769	LSC	176	(TTTC)3	73494	73504	LSC
56	(TCT)4	21446	21456	LSC	53	(TC)5	17765	17774	LSC	46	(CATA)3	13803	13814	LSC	51	(TC)5	17793	17802	LSC	96	(TC)6	35970	35980	LSC	74	(ATT)5	31745	31758	LSC
175	(TCT)5	69393	69407	LSC	96	(TC)6	35906	35916	LSC	126	(CATA)3	48075	48087	LSC	95	(TC)6	35989	35999	LSC	54	(TCT)4	21451	21461	LSC	75	(ATT)5	31796	31809	LSC
75	(TTTTA)4	30000	30019	LSC	58	(TCT)4	21462	21472	LSC	52	(TC)5	17741	17750	LSC	56	(TCT)4	21490	21500	LSC	179	(TCT)5	69451	69465	LSC	119	(ATT)4	52070	52082	LSC
203	(TTTTA)3	81422	81435	LSC	177	(TCT)5	69410	69424	LSC	97	(TC)6	35888	35898	LSC	176	(TCT)5	69434	69448	LSC	79	(TTTC)3	30901	30912	LSC	158	(ATT)4	66118	66128	LSC
79	(TTTC)3	30883	30894	LSC	78	(TTTTA)4	30016	30035	LSC	78	(TTTTA)4	29984	30003	LSC	75	(TTTTA)4	30048	30067	LSC	105	(TTTC)3	41876	41887	LSC	92	(AAGA)3	39751	39762	LSC
105	(TTTC)3	41785	41796	LSC	206	(TTTTA)3	81494	81507	LSC	161	(TTTTA)3	64134	64147	LSC	201	(TTTTA)4	81284	81303	LSC	185	(TTTC)3	73501	73511	LSC	131	(AAGA)3	58502	58513	LSC
108	(TTTC)3	42692	42702	LSC	82	(TTTC)3	30897	30908	LSC	205	(TTTTA)3	81475	81488	LSC	203	(TTTTA)3	81470	81483	LSC	83	(ATT)5	31744	31757	LSC	156	(AAGA)3	65653	65663	LSC
184	(TTTC)3	73454	73464	LSC	106	(TTTC)3	41799	41810	LSC	82	(TTTC)3	30865	30876	LSC	77	(TTTC)3	30917	30928	LSC	84	(ATT)5	31799	31812	LSC	93	(AATG)3	40150	40161	LSC
84	(ATT)5	31733	31746	LSC	109	(TTTC)3	42706	42716	LSC	106	(TTTC)3	41785	41796	LSC	105	(TTTC)3	41894	41905	LSC	130	(ATT)4	52090	52102	LSC	135	(AATG)3	60718	60729	LSC
106	(ATT)4	41841	41851	LSC	186	(TTTC)3	73477	73487	LSC	108	(TTTC)3	42699	42709	LSC	108	(TTTC)3	42796	42806	LSC	166	(ATT)4	66132	66142	LSC	100	(TTTA)3	43142	43153	LSC
132	(ATT)4	52046	52058	LSC	87	(ATT)5	31745	31758	LSC	186	(TTTC)3	73483	73493	LSC	183	(TTTC)3	73485	73495	LSC	201	(ATT)4	81466	81477	LSC	144	(TTTA)3	62598	62609	LSC
165	(ATT)4	66072	66082	LSC	88	(ATT)5	31802	31815	LSC	87	(ATT)5	31709	31722	LSC	82	(ATT)5	31817	31830	LSC	101	(AAGA)3	39752	39763	LSC	174	(TTTA)3	73106	73117	LSC
99	(AAGA)3	39654	39665	LSC	107	(ATT)4	41855	41865	LSC	134	(ATT)4	52049	52061	LSC	106	(ATT)4	41950	41960	LSC	106	(AAGA)3	42914	42924	LSC	189	(TTTA)3	81151	81162	LSC
109	(AAGA)3	42822	42832	LSC	133	(ATT)4	52058	52070	LSC	168	(ATT)4	66098	66108	LSC	131	(ATT)4	52095	52107	LSC	140	(AAGA)3	58485	58496	LSC	103	(AGT)4	45627	45638	LSC
142	(AAGA)3	58455	58466	LSC	166	(ATT)4	66087	66097	LSC	100	(AAGA)3	39651	39662	LSC	166	(ATT)4	66119	66129	LSC	164	(AAGA)3	65667	65677	LSC	148	(AGT)4	64215	64225	LSC
163	(AAGA)3	65607	65617	LSC	100	(AAGA)3	39668	39679	LSC	109	(AAGA)3	42829	42839	LSC	86	(TTG)4	32378	32388	LSC	102	(AATG)3	40151	40162	LSC	109	(TTAT)3	46654	46665	LSC
100	(AATG)3	40053	40064	LSC	110	(AAGA)3	42836	42846	LSC	142	(AAGA)3	58450	58461	LSC	111	(TTG)4	43956	43966	LSC	143	(AATG)3	60698	60709	LSC	111	(TTAT)3	46787	46798	LSC
146	(AATG)3	60679	60690	LSC	143	(AAGA)3	58467	58478	LSC	166	(AAGA)3	65633	65643	LSC	99	(AAGA)3	39763	39774	LSC	108	(TTTA)3	43134	43145	LSC	143	(TTAT)3	62552	62562	LSC
110	(TTTA)3	43042	43053	LSC	164	(AAGA)3	65622	65632	LSC	101	(AATG)3	40050	40061	LSC	109	(AAGA)3	42926	42936	LSC	151	(TTTA)3	62530	62540	LSC	118	(CTT)4	51846	51857	LSC
155	(TTTA)3	62562	62573	LSC	101	(AATG)3	40067	40078	LSC	147	(AATG)3	60694	60705	LSC	143	(AAGA)3	58491	58502	LSC	152	(TTTA)3	62577	62588	LSC	125	(CTT)4	56252	56262	LSC
182	(TTTA)3	73064	73075	LSC	147	(AATG)3	60696	60707	LSC	110	(TTTA)3	43049	43060	LSC	164	(AAGA)3	65654	65664	LSC	184	(TTTA)3	73113	73124	LSC	141	(CTT)4	62421	62432	LSC
113	(AGT)4	45551	45562	LSC	111	(TTTA)3	43056	43067	LSC	156	(TTTA)3	62577	62588	LSC	100	(AATG)3	40162	40173	LSC	196	(TTTA)3	81150	81161	LSC	140	(TAAA)3	62339	62350	LSC
160	(AGT)4	64165	64175	LSC	156	(TTTA)3	62579	62590	LSC	185	(TTTA)3	73093	73104	LSC	147	(AATG)3	60732	60743	LSC	111	(AGT)4	45617	45628	LSC	172	(TAAA)4	70263	70278	LSC
201	(AGT)4	81250	81261	LSC	184	(TTTA)3	73086	73097	LSC	114	(AGT)4	45564	45575	LSC	110	(TTTA)3	43146	43157	LSC	157	(AGT)4	64227	64237	LSC	181	(TAAA)3	76541	76551	LSC
117	(TAT)4	46534	46545	LSC	114	(AGT)4	45566	45577	LSC	162	(AGT)4	64190	64200	LSC	156	(TTTA)3	62605	62616	LSC	199	(AGT)4	81309	81320	LSC	5	(GA)6	6020	6030	IRb
140	(TAT)4	56470	56480	LSC	161	(AGT)4	64181	64191	LSC	203	(AGT)4	81302	81313	LSC	182	(TTTA)3	73095	73106	LSC	118	(TAT)4	46604	46615	LSC	12	(GA)5	9609	9618	IRb
190	(TAT)4	77568	77578	LSC	204	(AGT)4	81322	81333	LSC	118	(TAT)4	46549	46560	LSC	113	(AGT)4	45624	45635	LSC	189	(TAT)4	77626	77636	LSC	6	(ATCA)3	7182	7194	IRb
121	(ATA)5	46724	46738	LSC	118	(TAT)4	46547	46558	LSC	191	(TAT)4	77594	77604	LSC	161	(AGT)4	64214	64224	LSC	119	(TTAT)3	46652	46663	LSC	26	(ATCA)3	24049	24061	IRb
133	(ATA)4	53753	53763	LSC	141	(TAT)4	56482	56492	LSC	122	(ATA)4	46739	46753	LSC	117	(TAT)4	46608	46619	LSC	121	(TTAT)3	46781	46792	LSC	13	(TCTA)3	10437	10448	IRb
137	(AATA)3	56117	56127	LSC	192	(TAT)4	77607	77617	LSC	135	(ATA)4	53756	53766	LSC	140	(TAT)4	56502	56512	LSC	128	(CTT)4	51860	51871	LSC	22	(TCTA)3	19553	19564	IRb
168	(AATA)3	66572	66583	LSC	122	(ATA)5	46737	46751	LSC	139	(AATA)3	56112	56122	LSC	189	(TAT)4	77612	77622	LSC	135	(CTT)4	56270	56280	LSC	1	(AT)5	222	231	SSC
145	(TTCT)3	59848	59858	LSC	134	(ATA)4	53765	53775	LSC	171	(AATA)3	66598	66609	LSC	137	(AATA)3	56150	56160	LSC	149	(CTT)4	62400	62411	LSC	11	(AT)5	2958	2967	SSC
197	(TTCT)3	81041	81052	LSC	138	(AATA)3	56129	56139	LSC	146	(TTCT)3	59863	59873	LSC	169	(AATA)3	66619	66630	LSC	148	(TAAA)3	62318	62329	LSC	35	(AT)6	14243	14253	SSC
151	(TAAA)3	62304	62315	LSC	169	(AATA)3	66587	66598	LSC	199	(TTCT)3	81095	81106	LSC	146	(TTCT)3	59901	59911	LSC	182	(TAAA)4	70276	70291	LSC	38	(AT)5	15152	15161	SSC
180	(TAAA)3	70230	70241	LSC	146	(TTCT)3	59865	59875	LSC	152	(TAAA)3	62319	62330	LSC	198	(TTCT)3	81106	81117	LSC	188	(TAAA)3	76547	76557	LSC	2	(T)13	728	740	SSC
188	(TAAA)3	76500	76510	LSC	200	(TTCT)3	81112	81123	LSC	183	(TAAA)3	70259	70270	LSC	152	(TAAA)3	62347	62358	LSC	4	(GA)6	5954	5964	IRb	20	(T)13	5236	5248	SSC
4	(GA)6	5903	5913	IRb	152	(TAAA)3	62321	62332	LSC	189	(TAAA)3	76528	76538	LSC	180	(TAAA)3	70264	70275	LSC	11	(GA)5	9509	9518	IRb	25	(T)15	8719	8733	SSC
11	(GA)5	9458	9467	IRb	182	(TAAA)3	70252	70263	LSC	3	(GA)6	5903	5913	IRb	186	(TAAA)3	76530	76540	LSC	5	(ATCA)3	7104	7116	IRb	31	(T)15	13444	13458	SSC
5	(ATCA)3	7053	7065	IRb	190	(TAAA)3	76523	76533	LSC	10	(GA)5	9458	9467	IRb	4	(GA)6	5954	5964	IRb	26	(ATCA)3	23797	23809	IRb	32	(T)11	13615	13625	SSC
24	(ATCA)3	23771	23783	IRb	4	(GA)6	5904	5914	IRb	4	(ATCA)3	7053	7065	IRb	11	(GA)5	9509	9518	IRb	12	(TCTA)3	10329	10340	IRb	34	(T)12	14152	14163	SSC
12	(TCTA)3	10278	10289	IRb	11	(GA)5	9459	9468	IRb	23	(ATCA)3	23788	23800	IRb	5	(ATCA)3	7104	7116	IRb	21	(TCTA)3	19349	19360	IRb	36	(T)12	14546	14557	SSC
19	(TCTA)3	19323	19334	IRb	5	(ATCA)3	7054	7066	IRb	11	(TCTA)3	10278	10289	IRb	25	(ATCA)3	23835	23847	IRb	15	(T)12	14283	14294	IRb	37	(T)12	14655	14666	SSC
1	(TA)5	4	13	SSC	24	(ATCA)3	23777	23789	IRb	18	(TCTA)3	19340	19351	IRb	12	(TCTA)3	10329	10340	IRb	18	(T)14	15504	15517	IRb	42	(T)11	16294	16304	SSC
14	(TA)9	2943	2960	SSC	12	(TCTA)3	10279	10290	IRb	1	(TA)5	4	13	SSC	20	(TCTA)3	19387	19398	IRb	1	(A)11	8	18	SSC	4	(ATT)4	1541	1555	SSC
19	(TA)7	3627	3640	SSC	19	(TCTA)3	19322	19333	IRb	14	(TA)9	2951	2968	SSC	1	(A)11	7	17	SSC	6	(A)14	2304	2317	SSC	18	(ATT)4	4294	4306	SSC
32	(TA)11	7641	7664	SSC	1	(A)11	9	19	SSC	30	(TA)7	7612	7627	SSC	5	(A)13	2281	2293	SSC	11	(A)11	3041	3051	SSC	5	(A)17	2300	2316	SSC
38	(TA)7	13708	13722	SSC	6	(A)12	2276	2287	SSC	38	(TA)7	13673	13687	SSC	9	(A)10	2796	2805	SSC	26	(A)14	8951	8964	SSC	6	(A)14	2492	2505	SSC
2	(AT)5	223	232	SSC	9	(A)14	2476	2489	SSC	2	(AT)5	223	232	SSC	12	(A)16	2975	2990	SSC	27	(A)12	10591	10602	SSC	9	(A)15	2813	2827	SSC
40	(AT)6	14227	14237	SSC	12	(A)10	2801	2810	SSC	40	(AT)6	14192	14202	SSC	13	(A)10	3033	3042	SSC	28	(A)15	10702	10716	SSC	12	(A)15	2989	3003	SSC
43	(AT)5	15136	15145	SSC	15	(A)12	3038	3049	SSC	43	(AT)5	15101	15110	SSC	24	(A)15	5281	5295	SSC	46	(A)12	16973	16984	SSC	13	(A)11	3046	3056	SSC
3	(T)13	729	741	SSC	26	(A)14	5283	5296	SSC	3	(T)13	729	741	SSC	33	(A)15	10712	10726	SSC	2	(AT)5	222	231	SSC	21	(A)13	5310	5322	SSC
5	(T)13	2217	2229	SSC	32	(A)14	10696	10709	SSC	5	(T)16	2217	2232	SSC	48	(A)10	16985	16994	SSC	10	(AT)5	2956	2965	SSC	28	(A)18	10715	10732	SSC
7	(T)11	2441	2451	SSC	48	(A)10	16967	16976	SSC	7	(T)13	2466	2478	SSC	2	(AT)5	221	230	SSC	37	(AT)6	14226	14236	SSC	44	(A)13	16989	17001	SSC
8	(T)13	2461	2473	SSC	2	(AT)5	223	232	SSC	25	(T)12	5224	5235	SSC	30	(AT)7	7488	7502	SSC	40	(AT)5	15135	15144	SSC	7	(TA)6	2578	2588	SSC
18	(T)11	3465	3475	SSC	40	(AT)6	14220	14230	SSC	31	(T)12	8738	8749	SSC	39	(AT)6	14238	14248	SSC	3	(T)13	746	758	SSC	24	(TA)6	7595	7608	SSC
27	(T)12	5260	5271	SSC	43	(AT)5	15129	15138	SSC	36	(T)18	13383	13400	SSC	42	(AT)5	15147	15156	SSC	5	(T)15	2234	2248	SSC	14	(TAT)4	3454	3464	SSC
36	(T)18	13418	13435	SSC	3	(T)13	729	741	SSC	37	(T)10	13572	13581	SSC	3	(T)13	727	739	SSC	7	(T)12	2473	2484	SSC	16	(TAT)4	3957	3967	SSC
37	(T)11	13606	13616	SSC	5	(T)15	2217	2231	SSC	41	(T)12	14495	14506	SSC	6	(T)12	2464	2475	SSC	20	(T)10	5223	5232	SSC	26	(AAAT)3	8999	9010	SSC
41	(T)12	14530	14541	SSC	7	(T)11	2443	2453	SSC	42	(T)14	14604	14617	SSC	23	(T)14	5201	5214	SSC	29	(T)12	10867	10878	SSC	43	(AAAT)3	16923	16933	SSC
42	(T)14	14639	14652	SSC	8	(T)13	2463	2475	SSC	6	(A)13	2281	2293	SSC	32	(T)12	8725	8736	SSC	32	(T)15	13434	13448	SSC	27	(ATAA)3	10596	10606	SSC
6	(A)12	2274	2285	SSC	25	(T)13	5204	5216	SSC	8	(A)16	2479	2494	SSC	36	(T)11	13617	13627	SSC	36	(T)12	14135	14146	SSC	48	(ATAA)3	17870	17882	SSC
9	(A)15	2474	2488	SSC	31	(T)14	8720	8733	SSC	9	(A)10	2512	2521	SSC	40	(T)12	14541	14552	SSC	38	(T)12	14529	14540	SSC	15	(TC)5	17147	17156	IRa
12	(A)10	2800	2809	SSC	35	(T)18	13411	13428	SSC	12	(A)12	2806	2817	SSC	41	(T)14	14650	14663	SSC	39	(T)12	14638	14649	SSC	18	(TC)6	20735	20745	IRa
15	(A)10	3035	3044	SSC	36	(T)11	13599	13609	SSC	26	(A)15	5302	5316	SSC	46	(T)11	16289	16299	SSC	44	(T)11	16277	16287	SSC
28	(A)14	5338	5351	SSC	39	(T)12	14129	14140	SSC	32	(A)14	10666	10679	SSC	11	(TA)9	2939	2956	SSC	13	(TAT)4	3442	3452	SSC
33	(A)14	10703	10716	SSC	41	(T)12	14523	14534	SSC	33	(A)16	11149	11164	SSC	31	(TA)11	7592	7612	SSC	16	(TAT)4	3944	3954	SSC
48	(A)10	16974	16983	SSC	42	(T)14	14632	14645	SSC	48	(A)10	16939	16948	SSC	37	(TA)7	13719	13733	SSC	25	(TAT)4	8717	8729	SSC
17	(TAT)4	3436	3446	SSC	14	(TA)11	2942	2963	SSC	16	(TAT)4	3443	3453	SSC	15	(TAT)4	3425	3435	SSC	24	(TA)7	7583	7598	SSC
22	(TAT)4	3981	3991	SSC	30	(TA)11	7586	7609	SSC	20	(TAT)4	3945	3955	SSC	18	(TAT)4	3924	3934	SSC	33	(TA)6	13712	13724	SSC
4	(TGAT)3	2664	2676	IRa	37	(TA)7	13701	13715	SSC	17	(AAT)4	3613	3624	SSC	26	(ATA)4	7241	7251	SSC	4	(TGAT)3	2674	2686	IRa
16	(TGAT)3	19382	19394	IRa	17	(TAT)4	3441	3451	SSC	39	(AAT)4	14035	14046	SSC	35	(ATA)4	11273	11284	SSC	18	(TGAT)3	19367	19379	IRa
14	(TC)5	16980	16989	IRa	20	(TAT)4	3925	3935	SSC	4	(TGAT)3	2664	2676	IRa	27	(ATTT)3	7266	7277	SSC	10	(A)14	10969	10982	IRa
17	(TC)6	20534	20544	IRa	4	(TGAT)3	2664	2676	IRa	16	(TGAT)3	19399	19411	IRa	43	(ATTT)3	15177	15188	SSC	13	(A)10	12191	12200	IRa
					16	(TGAT)3	19387	19399	IRa	14	(TC)5	16997	17006	IRa	3	(TGAT)3	2666	2678	IRa	16	(TC)5	16965	16974	IRa
					14	(TC)5	16985	16994	IRa	17	(TC)6	20551	20561	IRa	15	(TGAT)3	19397	19409	IRa	19	(TC)6	20519	20529	IRa
					17	(TC)6	20539	20549	IRa						13	(TC)5	16995	17004	IRa
															16	(TC)6	20549	20559	IRa
