# Supplementary material for: Phylogeny of Chinese Allium Species in Section Daghestanica and Adaptive Evolution of Allium (Amaryllidaceae, Allioideae) Species Revealed by the Chloroplast Complete Genome
Source: Front Plant Sci. 2019 Apr 30;10:460. doi: 10.3389/fpls.2019.00460 (PMC6503222; doi:10.3389/fpls.2019.00460)
Supplement: Figure S1 — Analysis of simple sequence repeats (SSRs) in chloroplast genomes of Section Daghestanica species. Number of different SSR types detected in each species. [file Data_Sheet_1.zip › Supplementary Table S9.xls]

## Sheet: Sheet1
Table S9 List of single-copy genes extracted from cp genome.
Gene name
accD
atpA
atpB
atpE
atpF
atpH
atpI
ccsA
cemA
clpP
matK
ndhA
ndhC
ndhE
ndhF
ndhG
ndhH
ndhI
ndhJ
ndhK
petA
petB
petD
petG
petL
petN
psaA
psaB
psaC
psaI
psaJ
psbA
psbB
psbC
psbD
psbE
psbF
psbH
psbI
psbJ
psbK
psbL
psbM
psbN
psbT
rbcL
rpl14
rpl16
rpl20
rpl22
rpl33
rpl36
rpoA
rpoB
rpoC1
rpoC2
rps11
rps14
rps15
rps16
rps18
rps3
rps4
rps8
trnC-GCA
trnD-GUC
trnE-UUC
trnF-GAA
trnK-UUU
trnL-UAG
trnM-CAU
trnP-UGG
trnQ-UUG
trnR-UCU
trnS-GCU
trnS-GGA
trnS-UGA
trnT-GGU
trnT-UGU
trnW-CCA
trnY-GUA
trnfM-CAU
ycf3
ycf4
