# Supplementary material for: Phylogeny of Chinese Allium Species in Section Daghestanica and Adaptive Evolution of Allium (Amaryllidaceae, Allioideae) Species Revealed by the Chloroplast Complete Genome
Source: Front Plant Sci. 2019 Apr 30;10:460. doi: 10.3389/fpls.2019.00460 (PMC6503222; doi:10.3389/fpls.2019.00460)
Supplement: Figure S1 — Analysis of simple sequence repeats (SSRs) in chloroplast genomes of Section Daghestanica species. Number of different SSR types detected in each species. [file Data_Sheet_1.zip › Table 6.xls]

## Sheet: Sheet1
Table S6 The statistics of codon usage bisa in all 41 taxa used in this study.
Title	CAI	CBI	Fop	ENC	GC3s	GC
Polianthes sp Pires	0.161	-0.089	0.36	55.43	0.357	0.378
Manfreda virginica	0.159	-0.093	0.357	55.64	0.361	0.378
Agave attenuata	0.159	-0.092	0.36	55.81	0.365	0.378
Beschorneria septentriona	0.157	-0.098	0.353	55.45	0.358	0.378
Chlorogalum pomeridianum	0.161	-0.088	0.362	55.66	0.36	0.377
Schoenolirion croceum	0.155	-0.091	0.358	55.92	0.365	0.379
Hosta ventricosa	0.156	-0.089	0.357	55.68	0.363	0.378
Hosta minor	0.16	-0.085	0.363	55.83	0.371	0.378
Anthericum ramosum	0.158	-0.088	0.359	55.22	0.356	0.373
Anemarrhena asphodeloides	0.158	-0.082	0.363	55.74	0.369	0.378
Barnardia japonica	0.158	-0.094	0.358	55.91	0.366	0.377
Oziroe biflora	0.16	-0.092	0.36	55.33	0.355	0.377
Milla biflora	0.158	-0.091	0.358	55.88	0.362	0.376
Cordyline indivisa	0.16	-0.09	0.357	55.92	0.362	0.378
Asparagus schoberioides	0.159	-0.089	0.358	55.72	0.361	0.376
Polygonatum verticillatum	0.161	-0.089	0.36	55.67	0.362	0.378
Polygonatum sibiricum	0.16	-0.096	0.356	55.49	0.356	0.379
Polygonatum cyrtonema	0.157	-0.098	0.353	55.33	0.355	0.373
Polygonatum stenophyllum	0.157	-0.091	0.358	55.94	0.368	0.378
Maianthemum bicolor	0.157	-0.086	0.36	55.74	0.365	0.377
Allium chrysanthum	0.157	-0.093	0.357	55.36	0.355	0.368
Allium rude	0.161	-0.096	0.357	55.18	0.35	0.367
Allium xichuanense	0.158	-0.093	0.358	55.21	0.354	0.367
Allium chrysocephalum	0.159	-0.097	0.354	54.92	0.346	0.368
Allium maowenense	0.158	-0.09	0.356	55.24	0.351	0.368
Allium herderianum	0.16	-0.09	0.359	55.12	0.353	0.368
Allium schoenoprasum	0.161	-0.095	0.358	54.91	0.344	0.368
Allium fistulosum	0.159	-0.094	0.356	55.64	0.357	0.369
Allium cepa	0.158	-0.092	0.356	55.04	0.349	0.368
Allium platyspathum	0.158	-0.096	0.354	55.48	0.355	0.368
Allium obliquum	0.162	-0.086	0.362	55.08	0.357	0.368
Allium nutans	0.159	-0.093	0.356	55.54	0.358	0.369
Allium sativum	0.159	-0.084	0.361	55.42	0.356	0.367
Allium macleanii	0.159	-0.091	0.357	55.73	0.359	0.369
Allium victorialis	0.16	-0.09	0.36	55.21	0.355	0.37
Allium prattii	0.156	-0.1	0.35	55.37	0.352	0.37
Agapanthus coddii	0.161	-0.079	0.366	55.64	0.367	0.375
Aloe vera	0.162	-0.087	0.363	55.4	0.36	0.377
Aloe maculata	0.16	-0.087	0.361	55.44	0.356	0.376
Xanthorrhoea preissii	0.159	-0.09	0.359	55.93	0.371	0.379
Iris sanguinea	0.159	-0.084	0.362	55.84	0.365	0.38
CAI: Codon adaptation index, CBI: Codon bias index, FOP: Frequency of optimal codons index, GC3s: GC of synonymous codons 3rd positions, ENC: Effective number of codons.
